# Supplementary material for: The Mediating Role of Psychological Well-Being in the Relationship between Self-Care Knowledge and Disease Self-Management in Patients with Hypertensive Nephropathy
Source: Int J Environ Res Public Health. 2022 Jul 12;19(14):8488. doi: 10.3390/ijerph19148488 (PMC9317263; doi:10.3390/ijerph19148488)
Supplement: Supplementary file 1 [file ijerph-19-08488-s001.zip]

Archive with 1 entries (1 files):
- ijerph-1782014-supplementary.pdf
